# Supplementary material for: Virtual Screening of Hepatitis B Virus Pre-Genomic RNA as a Novel Therapeutic Target
Source: Molecules. 2023 Feb 14;28(4):1803. doi: 10.3390/molecules28041803 (PMC9963113; doi:10.3390/molecules28041803)
Supplement: Supplementary file 1 [file molecules-28-01803-s001.zip]

Archive with 1 entries (1 files):
- molecules-2183589_supplementary.pdf
